# Supplementary material for: A Bis-Glycosylamine Strategy for the Synthesis of Dimeric Iminosugars Based on a DAB-1 Scaffold
Source: Molecules. 2025 Jan 8;30(2):226. doi: 10.3390/molecules30020226 (PMC11767490; doi:10.3390/molecules30020226)
Supplement: Supplementary file 1 [file molecules-30-00226-s001.zip]

Archive with 1 entries (1 files):
- molecules-3390264-supplementary.pdf
